# Supplementary material for: Hot spot prediction in protein-protein interactions by an ensemble system
Source: BMC Syst Biol. 2018 Dec 31;12(Suppl 9):132. doi: 10.1186/s12918-018-0665-8 (PMC6311905; doi:10.1186/s12918-018-0665-8)
Supplement: Supplementary file 2 — All relevant MATLAB code. A simple Matlab implement of our predictor. (ZIP 19,742 kb) [file 12918_2018_665_MOESM2_ESM.zip]

Archive with 4,898 entries (3,831 files):
- Additional file 2/AAindex/
- Additional file 2/AAindex/aaindex1
- Additional file 2/AAindex/AAindex2Infor.m
- Additional file 2/AAindex/getIrrelevanceAAindex10.m
- Additional file 2/ASA Properties/
- Additional file 2/ASA Properties/an.mat
- Additional file 2/ASA Properties/ASE.mat
- Additional file 2/ASA Properties/db.mat
- Additional file 2/ASA Properties/dbs.mat
- Additional file 2/ASA Properties/nonRskempi.mat
- Additional file 2/ASA Properties/nonRskempi2.mat
- Additional file 2/ASA Properties/skempi.mat
- Additional file 2/codenum.m
- Additional file 2/dataset/
- Additional file 2/dataset/dbMPIKT/
- Additional file 2/dataset/dbMPIKT/Encoder/
- Additional file 2/dataset/dbMPIKT/Encoder/1A4YA/
- Additional file 2/dataset/dbMPIKT/Encoder/1A4YA/seq.txt
- Additional file 2/dataset/dbMPIKT/Encoder/1A4YA/target.txt
- Additional file 2/dataset/dbMPIKT/Encoder/1AK4D/
- Additional file 2/dataset/dbMPIKT/Encoder/1AK4D/seq.txt
- Additional file 2/dataset/dbMPIKT/Encoder/1AK4D/target.txt
- Additional file 2/dataset/dbMPIKT/Encoder/1AXIA/
- Additional file 2/dataset/dbMPIKT/Encoder/1AXIA/seq.txt
- Additional file 2/dataset/dbMPIKT/Encoder/1AXIA/target.txt
- Additional file 2/dataset/dbMPIKT/Encoder/1BGSA/
- Additional file 2/dataset/dbMPIKT/Encoder/1BGSA/seq.txt
- Additional file 2/dataset/dbMPIKT/Encoder/1BGSA/target.txt
- Additional file 2/dataset/dbMPIKT/Encoder/1BGSE/
- Additional file 2/dataset/dbMPIKT/Encoder/1BGSE/seq.txt
- Additional file 2/dataset/dbMPIKT/Encoder/1BGSE/target.txt
- Additional file 2/dataset/dbMPIKT/Encoder/1BJ1V/
- Additional file 2/dataset/dbMPIKT/Encoder/1BJ1V/seq.txt
- Additional file 2/dataset/dbMPIKT/Encoder/1BJ1V/target.txt
- Additional file 2/dataset/dbMPIKT/Encoder/1BJ1W/
- Additional file 2/dataset/dbMPIKT/Encoder/1BJ1W/seq.txt
- Additional file 2/dataset/dbMPIKT/Encoder/1BJ1W/target.txt
- Additional file 2/dataset/dbMPIKT/Encoder/1CZ8V/
- Additional file 2/dataset/dbMPIKT/Encoder/1CZ8V/seq.txt
- Additional file 2/dataset/dbMPIKT/Encoder/1CZ8V/target.txt
- Additional file 2/dataset/dbMPIKT/Encoder/1CZ8W/
- Additional file 2/dataset/dbMPIKT/Encoder/1CZ8W/seq.txt
- Additional file 2/dataset/dbMPIKT/Encoder/1CZ8W/target.txt
- Additional file 2/dataset/dbMPIKT/Encoder/1DFJI/
- Additional file 2/dataset/dbMPIKT/Encoder/1DFJI/seq.txt
- Additional file 2/dataset/dbMPIKT/Encoder/1DFJI/target.txt
- Additional file 2/dataset/dbMPIKT/Encoder/1DVFD/
- Additional file 2/dataset/dbMPIKT/Encoder/1DVFD/seq.txt
- Additional file 2/dataset/dbMPIKT/Encoder/1DVFD/target.txt
- Additional file 2/dataset/dbMPIKT/Encoder/1F47B/
- Additional file 2/dataset/dbMPIKT/Encoder/1F47B/seq.txt
- Additional file 2/dataset/dbMPIKT/Encoder/1F47B/target.txt
- Additional file 2/dataset/dbMPIKT/Encoder/1ILPC/
- Additional file 2/dataset/dbMPIKT/Encoder/1ILPC/seq.txt
- Additional file 2/dataset/dbMPIKT/Encoder/1ILPC/target.txt
- Additional file 2/dataset/dbMPIKT/Encoder/1JTDA/
- Additional file 2/dataset/dbMPIKT/Encoder/1JTDA/seq.txt
- Additional file 2/dataset/dbMPIKT/Encoder/1JTDA/target.txt
- Additional file 2/dataset/dbMPIKT/Encoder/1JTDB/
- Additional file 2/dataset/dbMPIKT/Encoder/1JTDB/seq.txt
- Additional file 2/dataset/dbMPIKT/Encoder/1JTDB/target.txt
- Additional file 2/dataset/dbMPIKT/Encoder/1JTGB/
- Additional file 2/dataset/dbMPIKT/Encoder/1JTGB/seq.txt
- Additional file 2/dataset/dbMPIKT/Encoder/1JTGB/target.txt
- Additional file 2/dataset/dbMPIKT/Encoder/1K8RA/
- Additional file 2/dataset/dbMPIKT/Encoder/1K8RA/seq.txt
- Additional file 2/dataset/dbMPIKT/Encoder/1K8RA/target.txt
- Additional file 2/dataset/dbMPIKT/Encoder/1KBHB/
- Additional file 2/dataset/dbMPIKT/Encoder/1KBHB/seq.txt
- Additional file 2/dataset/dbMPIKT/Encoder/1KBHB/target.txt
- Additional file 2/dataset/dbMPIKT/Encoder/1KN0A/
- Additional file 2/dataset/dbMPIKT/Encoder/1KN0A/seq.txt
- Additional file 2/dataset/dbMPIKT/Encoder/1KN0A/target.txt
- Additional file 2/dataset/dbMPIKT/Encoder/1KTZB/
- Additional file 2/dataset/dbMPIKT/Encoder/1KTZB/seq.txt
- Additional file 2/dataset/dbMPIKT/Encoder/1KTZB/target.txt
- Additional file 2/dataset/dbMPIKT/Encoder/1MHPH/
- Additional file 2/dataset/dbMPIKT/Encoder/1MHPH/seq.txt
- Additional file 2/dataset/dbMPIKT/Encoder/1MHPH/target.txt
- Additional file 2/dataset/dbMPIKT/Encoder/1MHPL/
- Additional file 2/dataset/dbMPIKT/Encoder/1MHPL/seq.txt
- Additional file 2/dataset/dbMPIKT/Encoder/1MHPL/target.txt
- Additional file 2/dataset/dbMPIKT/Encoder/1MLCA/
- Additional file 2/dataset/dbMPIKT/Encoder/1MLCA/seq.txt
- Additional file 2/dataset/dbMPIKT/Encoder/1MLCA/target.txt
- Additional file 2/dataset/dbMPIKT/Encoder/1MLCB/
- Additional file 2/dataset/dbMPIKT/Encoder/1MLCB/seq.txt
- Additional file 2/dataset/dbMPIKT/Encoder/1MLCB/target.txt
- Additional file 2/dataset/dbMPIKT/Encoder/1MTND/
- Additional file 2/dataset/dbMPIKT/Encoder/1MTND/seq.txt
- Additional file 2/dataset/dbMPIKT/Encoder/1MTND/target.txt
- Additional file 2/dataset/dbMPIKT/Encoder/1N8ZA/
- Additional file 2/dataset/dbMPIKT/Encoder/1N8ZA/seq.txt
- Additional file 2/dataset/dbMPIKT/Encoder/1N8ZA/target.txt
- Additional file 2/dataset/dbMPIKT/Encoder/1N8ZB/
- Additional file 2/dataset/dbMPIKT/Encoder/1N8ZB/seq.txt
- Additional file 2/dataset/dbMPIKT/Encoder/1N8ZB/target.txt
- Additional file 2/dataset/dbMPIKT/Encoder/1NVUR/
- Additional file 2/dataset/dbMPIKT/Encoder/1NVUR/seq.txt
- Additional file 2/dataset/dbMPIKT/Encoder/1NVUR/target.txt
- Additional file 2/dataset/dbMPIKT/Encoder/1S78A/
- Additional file 2/dataset/dbMPIKT/Encoder/1S78A/seq.txt
- Additional file 2/dataset/dbMPIKT/Encoder/1S78A/target.txt
- Additional file 2/dataset/dbMPIKT/Encoder/1T09A/
- Additional file 2/dataset/dbMPIKT/Encoder/1T09A/seq.txt
- Additional file 2/dataset/dbMPIKT/Encoder/1T09A/target.txt
- Additional file 2/dataset/dbMPIKT/Encoder/1U0SY/
- Additional file 2/dataset/dbMPIKT/Encoder/1U0SY/seq.txt
- Additional file 2/dataset/dbMPIKT/Encoder/1U0SY/target.txt
- Additional file 2/dataset/dbMPIKT/Encoder/1U7FB/
- Additional file 2/dataset/dbMPIKT/Encoder/1U7FB/seq.txt
- Additional file 2/dataset/dbMPIKT/Encoder/1U7FB/target.txt
- Additional file 2/dataset/dbMPIKT/Encoder/1VFBA/
- Additional file 2/dataset/dbMPIKT/Encoder/1VFBA/seq.txt
- Additional file 2/dataset/dbMPIKT/Encoder/1VFBA/target.txt
- Additional file 2/dataset/dbMPIKT/Encoder/1VFBC/
- Additional file 2/dataset/dbMPIKT/Encoder/1VFBC/seq.txt
- Additional file 2/dataset/dbMPIKT/Encoder/1VFBC/target.txt
- Additional file 2/dataset/dbMPIKT/Encoder/1YCRB/
- Additional file 2/dataset/dbMPIKT/Encoder/1YCRB/seq.txt
- Additional file 2/dataset/dbMPIKT/Encoder/1YCRB/target.txt
- Additional file 2/dataset/dbMPIKT/Encoder/1YCSA/
- Additional file 2/dataset/dbMPIKT/Encoder/1YCSA/seq.txt
- Additional file 2/dataset/dbMPIKT/Encoder/1YCSA/target.txt
- Additional file 2/dataset/dbMPIKT/Encoder/1YY9C/
- Additional file 2/dataset/dbMPIKT/Encoder/1YY9C/seq.txt
- Additional file 2/dataset/dbMPIKT/Encoder/1YY9C/target.txt
- Additional file 2/dataset/dbMPIKT/Encoder/1YY9D/
- Additional file 2/dataset/dbMPIKT/Encoder/1YY9D/seq.txt
- Additional file 2/dataset/dbMPIKT/Encoder/1YY9D/target.txt
- Additional file 2/dataset/dbMPIKT/Encoder/2KSOA/
- Additional file 2/dataset/dbMPIKT/Encoder/2KSOA/seq.txt
- Additional file 2/dataset/dbMPIKT/Encoder/2KSOA/target.txt
- Additional file 2/dataset/dbMPIKT/Encoder/2MVMA/
- Additional file 2/dataset/dbMPIKT/Encoder/2MVMA/seq.txt
- Additional file 2/dataset/dbMPIKT/Encoder/2MVMA/target.txt
- Additional file 2/dataset/dbMPIKT/Encoder/2NYYA/
- Additional file 2/dataset/dbMPIKT/Encoder/2NYYA/seq.txt
- Additional file 2/dataset/dbMPIKT/Encoder/2NYYA/target.txt
- Additional file 2/dataset/dbMPIKT/Encoder/2NYYC/
- Additional file 2/dataset/dbMPIKT/Encoder/2NYYC/seq.txt
- Additional file 2/dataset/dbMPIKT/Encoder/2NYYC/target.txt
- Additional file 2/dataset/dbMPIKT/Encoder/2NYYD/
- Additional file 2/dataset/dbMPIKT/Encoder/2NYYD/seq.txt
- Additional file 2/dataset/dbMPIKT/Encoder/2NYYD/target.txt
- Additional file 2/dataset/dbMPIKT/Encoder/2NZ9A/
- Additional file 2/dataset/dbMPIKT/Encoder/2NZ9A/seq.txt
- Additional file 2/dataset/dbMPIKT/Encoder/2NZ9A/target.txt
- Additional file 2/dataset/dbMPIKT/Encoder/2PTCI/
- Additional file 2/dataset/dbMPIKT/Encoder/2PTCI/seq.txt
- Additional file 2/dataset/dbMPIKT/Encoder/2PTCI/target.txt
- Additional file 2/dataset/dbMPIKT/Encoder/2X0BB/
- Additional file 2/dataset/dbMPIKT/Encoder/2X0BB/seq.txt
- Additional file 2/dataset/dbMPIKT/Encoder/2X0BB/target.txt
- Additional file 2/dataset/dbMPIKT/Encoder/3BDYH/
- Additional file 2/dataset/dbMPIKT/Encoder/3BDYH/seq.txt
- Additional file 2/dataset/dbMPIKT/Encoder/3BDYH/target.txt
- Additional file 2/dataset/dbMPIKT/Encoder/3BDYL/
- Additional file 2/dataset/dbMPIKT/Encoder/3BDYL/seq.txt
- Additional file 2/dataset/dbMPIKT/Encoder/3BDYL/target.txt
- Additional file 2/dataset/dbMPIKT/Encoder/3BE1H/
- Additional file 2/dataset/dbMPIKT/Encoder/3BE1H/seq.txt
- Additional file 2/dataset/dbMPIKT/Encoder/3BE1H/target.txt
- Additional file 2/dataset/dbMPIKT/Encoder/3BE1L/
- Additional file 2/dataset/dbMPIKT/Encoder/3BE1L/seq.txt
- Additional file 2/dataset/dbMPIKT/Encoder/3BE1L/target.txt
- Additional file 2/dataset/dbMPIKT/Encoder/3BIWA/
- Additional file 2/dataset/dbMPIKT/Encoder/3BIWA/seq.txt
- Additional file 2/dataset/dbMPIKT/Encoder/3BIWA/target.txt
- Additional file 2/dataset/dbMPIKT/Encoder/3BN9A/
- Additional file 2/dataset/dbMPIKT/Encoder/3BN9A/seq.txt
- Additional file 2/dataset/dbMPIKT/Encoder/3BN9A/target.txt
- Additional file 2/dataset/dbMPIKT/Encoder/3BN9H/
- Additional file 2/dataset/dbMPIKT/Encoder/3BN9H/seq.txt
- Additional file 2/dataset/dbMPIKT/Encoder/3BN9H/target.txt
- Additional file 2/dataset/dbMPIKT/Encoder/3K2MD/
- Additional file 2/dataset/dbMPIKT/Encoder/3K2MD/seq.txt
- Additional file 2/dataset/dbMPIKT/Encoder/3K2MD/target.txt
- Additional file 2/dataset/dbMPIKT/Encoder/3MBWA/
- Additional file 2/dataset/dbMPIKT/Encoder/3MBWA/seq.txt
- Additional file 2/dataset/dbMPIKT/Encoder/3MBWA/target.txt
- Additional file 2/dataset/dbMPIKT/Encoder/3NGBB/
- Additional file 2/dataset/dbMPIKT/Encoder/3NGBB/seq.txt
- Additional file 2/dataset/dbMPIKT/Encoder/3NGBB/target.txt
- Additional file 2/dataset/dbMPIKT/Encoder/3NGBC/
- Additional file 2/dataset/dbMPIKT/Encoder/3NGBC/seq.txt
- Additional file 2/dataset/dbMPIKT/Encoder/3NGBC/target.txt
- Additional file 2/dataset/dbMPIKT/Encoder/3NPSA/
- Additional file 2/dataset/dbMPIKT/Encoder/3NPSA/seq.txt
- Additional file 2/dataset/dbMPIKT/Encoder/3NPSA/target.txt
- Additional file 2/dataset/dbMPIKT/Encoder/3Q3JB/
- Additional file 2/dataset/dbMPIKT/Encoder/3Q3JB/seq.txt
- Additional file 2/dataset/dbMPIKT/Encoder/3Q3JB/target.txt
- Additional file 2/dataset/dbMPIKT/Encoder/3SE8H/
- Additional file 2/dataset/dbMPIKT/Encoder/3SE8H/seq.txt
- Additional file 2/dataset/dbMPIKT/Encoder/3SE8H/target.txt
- Additional file 2/dataset/dbMPIKT/Encoder/3SE8L/
- Additional file 2/dataset/dbMPIKT/Encoder/3SE8L/seq.txt
- Additional file 2/dataset/dbMPIKT/Encoder/3SE8L/target.txt
- Additional file 2/dataset/dbMPIKT/Encoder/3SE9L/
- Additional file 2/dataset/dbMPIKT/Encoder/3SE9L/seq.txt
- Additional file 2/dataset/dbMPIKT/Encoder/3SE9L/target.txt
- Additional file 2/dataset/dbMPIKT/Encoder/3W2DA/
- Additional file 2/dataset/dbMPIKT/Encoder/3W2DA/seq.txt
- Additional file 2/dataset/dbMPIKT/Encoder/3W2DA/target.txt
- Additional file 2/dataset/dbMPIKT/Encoder/4BFIA/
- Additional file 2/dataset/dbMPIKT/Encoder/4BFIA/seq.txt
- Additional file 2/dataset/dbMPIKT/Encoder/4BFIA/target.txt
- Additional file 2/dataset/dbMPIKT/Encoder/4BFIB/
- Additional file 2/dataset/dbMPIKT/Encoder/4BFIB/seq.txt
- Additional file 2/dataset/dbMPIKT/Encoder/4BFIB/target.txt
- Additional file 2/dataset/dbMPIKT/Encoder/4BJ5A/
- Additional file 2/dataset/dbMPIKT/Encoder/4BJ5A/seq.txt
- Additional file 2/dataset/dbMPIKT/Encoder/4BJ5A/target.txt
- Additional file 2/dataset/dbMPIKT/Encoder/4BJ5C/
- Additional file 2/dataset/dbMPIKT/Encoder/4BJ5C/seq.txt
- Additional file 2/dataset/dbMPIKT/Encoder/4BJ5C/target.txt
- Additional file 2/dataset/dbMPIKT/Encoder/4BJTA/
- Additional file 2/dataset/dbMPIKT/Encoder/4BJTA/seq.txt
- Additional file 2/dataset/dbMPIKT/Encoder/4BJTA/target.txt
- Additional file 2/dataset/dbMPIKT/Encoder/4BKLA/
- Additional file 2/dataset/dbMPIKT/Encoder/4BKLA/seq.txt
- Additional file 2/dataset/dbMPIKT/Encoder/4BKLA/target.txt
- Additional file 2/dataset/dbMPIKT/Encoder/4BPXA/
- Additional file 2/dataset/dbMPIKT/Encoder/4BPXA/seq.txt
- Additional file 2/dataset/dbMPIKT/Encoder/4BPXA/target.txt
- Additional file 2/dataset/dbMPIKT/Encoder/4BPXB/
- Additional file 2/dataset/dbMPIKT/Encoder/4BPXB/seq.txt
- Additional file 2/dataset/dbMPIKT/Encoder/4BPXB/target.txt
- Additional file 2/dataset/dbMPIKT/Encoder/4EKCA/
- Additional file 2/dataset/dbMPIKT/Encoder/4EKCA/seq.txt
- Additional file 2/dataset/dbMPIKT/Encoder/4EKCA/target.txt
- Additional file 2/dataset/dbMPIKT/Encoder/4EKCB/
- Additional file 2/dataset/dbMPIKT/Encoder/4EKCB/seq.txt
- Additional file 2/dataset/dbMPIKT/Encoder/4EKCB/target.txt
- Additional file 2/dataset/dbMPIKT/Encoder/4FZAA/
- Additional file 2/dataset/dbMPIKT/Encoder/4FZAA/seq.txt
- Additional file 2/dataset/dbMPIKT/Encoder/4FZAA/target.txt
- Additional file 2/dataset/dbMPIKT/Encoder/4FZAB/
- Additional file 2/dataset/dbMPIKT/Encoder/4FZAB/seq.txt
- Additional file 2/dataset/dbMPIKT/Encoder/4FZAB/target.txt
- Additional file 2/dataset/dbMPIKT/Encoder/4GNKA/
- Additional file 2/dataset/dbMPIKT/Encoder/4GNKA/seq.txt
- Additional file 2/dataset/dbMPIKT/Encoder/4GNKA/target.txt
- Additional file 2/dataset/dbMPIKT/Encoder/4GNKB/
- Additional file 2/dataset/dbMPIKT/Encoder/4GNKB/seq.txt
- Additional file 2/dataset/dbMPIKT/Encoder/4GNKB/target.txt
- Additional file 2/dataset/dbMPIKT/Encoder/4GU0E/
- Additional file 2/dataset/dbMPIKT/Encoder/4GU0E/seq.txt
- Additional file 2/dataset/dbMPIKT/Encoder/4GU0E/target.txt
- Additional file 2/dataset/dbMPIKT/Encoder/4HMYC/
- Additional file 2/dataset/dbMPIKT/Encoder/4HMYC/seq.txt
- Additional file 2/dataset/dbMPIKT/Encoder/4HMYC/target.txt
- Additional file 2/dataset/dbMPIKT/Encoder/4HSAA/
- Additional file 2/dataset/dbMPIKT/Encoder/4HSAA/seq.txt
- Additional file 2/dataset/dbMPIKT/Encoder/4HSAA/target.txt
- Additional file 2/dataset/dbMPIKT/Encoder/4IOFA/
- Additional file 2/dataset/dbMPIKT/Encoder/4IOFA/seq.txt
- Additional file 2/dataset/dbMPIKT/Encoder/4IOFA/target.txt
- Additional file 2/dataset/dbMPIKT/Encoder/4J2LC/
- Additional file 2/dataset/dbMPIKT/Encoder/4J2LC/seq.txt
- Additional file 2/dataset/dbMPIKT/Encoder/4J2LC/target.txt
- Additional file 2/dataset/dbMPIKT/Encoder/4JEUA/
- Additional file 2/dataset/dbMPIKT/Encoder/4JEUA/seq.txt
- Additional file 2/dataset/dbMPIKT/Encoder/4JEUA/target.txt
- Additional file 2/dataset/dbMPIKT/Encoder/4JEUB/
- Additional file 2/dataset/dbMPIKT/Encoder/4JEUB/seq.txt
- Additional file 2/dataset/dbMPIKT/Encoder/4JEUB/target.txt
- Additional file 2/dataset/dbMPIKT/Encoder/4JGHA/
- Additional file 2/dataset/dbMPIKT/Encoder/4JGHA/seq.txt
- Additional file 2/dataset/dbMPIKT/Encoder/4JGHA/target.txt
- Additional file 2/dataset/dbMPIKT/Encoder/4KRMA/
- Additional file 2/dataset/dbMPIKT/Encoder/4KRMA/seq.txt
- Additional file 2/dataset/dbMPIKT/Encoder/4KRMA/target.txt
- Additional file 2/dataset/dbMPIKT/Encoder/4KRMB/
- Additional file 2/dataset/dbMPIKT/Encoder/4KRMB/seq.txt
- Additional file 2/dataset/dbMPIKT/Encoder/4KRMB/target.txt
- Additional file 2/dataset/dbMPIKT/Encoder/4KROA/
- Additional file 2/dataset/dbMPIKT/Encoder/4KROA/seq.txt
- Additional file 2/dataset/dbMPIKT/Encoder/4KROA/target.txt
- Additional file 2/dataset/dbMPIKT/Encoder/4KROB/
- Additional file 2/dataset/dbMPIKT/Encoder/4KROB/seq.txt
- Additional file 2/dataset/dbMPIKT/Encoder/4KROB/target.txt
- Additional file 2/dataset/dbMPIKT/Encoder/4KRPA/
- Additional file 2/dataset/dbMPIKT/Encoder/4KRPA/seq.txt
- Additional file 2/dataset/dbMPIKT/Encoder/4KRPA/target.txt
- Additional file 2/dataset/dbMPIKT/Encoder/4L72A/
- Additional file 2/dataset/dbMPIKT/Encoder/4L72A/seq.txt
- Additional file 2/dataset/dbMPIKT/Encoder/4L72A/target.txt
- Additional file 2/dataset/dbMPIKT/Encoder/4LRXA/
- Additional file 2/dataset/dbMPIKT/Encoder/4LRXA/seq.txt
- Additional file 2/dataset/dbMPIKT/Encoder/4LRXA/target.txt
- Additional file 2/dataset/dbMPIKT/Encoder/4MYWA/
- Additional file 2/dataset/dbMPIKT/Encoder/4MYWA/seq.txt
- Additional file 2/dataset/dbMPIKT/Encoder/4MYWA/target.txt
- Additional file 2/dataset/dbMPIKT/Encoder/4NM8B/
- Additional file 2/dataset/dbMPIKT/Encoder/4NM8B/seq.txt
- Additional file 2/dataset/dbMPIKT/Encoder/4NM8B/target.txt
- Additional file 2/dataset/dbMPIKT/Encoder/4NZWA/
- Additional file 2/dataset/dbMPIKT/Encoder/4NZWA/seq.txt
[truncated: 4,598 more entries]
