# Supplementary material for: Hot spot prediction in protein-protein interactions by an ensemble system
Source: BMC Syst Biol. 2018 Dec 31;12(Suppl 9):132. doi: 10.1186/s12918-018-0665-8 (PMC6311905; doi:10.1186/s12918-018-0665-8)
Supplement: Supplementary file 2 — All relevant MATLAB code. A simple Matlab implement of our predictor. (ZIP 19,742 kb) [file 12918_2018_665_MOESM2_ESM.zip › Additional file 2/AAindex/AAindex2Infor.m]

 function valueAAindex = AAindex2Infor(AAindex1FileAddr)

%  obtain information of AAindex and its subset to indicate the
%  hydrophobicity
% A  R  N  D  C  Q  E  G  H  I  L  K  M  F  P  S  T  W  Y  V

% Copyright Chen Peng USTC
% $Revision: 1.0 $ $Date: 2006/2/1 11:44:00 $

% clear
% clc

% %%%%%%%%%%%% obtain the hitting inquires from AAindex1 %%%%%%%%%%%%
% % % get the name of property belong to the hydrophobicity
% fid=fopen('AAindex/Hydrophobicity from AAindex1.txt');
% tline = 1; num = 0;
% while 1
%     tline = fgetl(fid);
%     if length(tline) > 1 & strfind(tline(1:5), 'aax1:')
%         num = num + 1;
%         hydro(num, 1) = {tline(6:15)};
%     end
%     if tline == -1
%         break;
%     end
% end
% fclose(fid);
% 
% % rearrange the AAindex file to a struct
% fid=fopen('AAindex/aaindex1');
% tline = 1; num = 0;
% while 1
%     tline = fgetl(fid);
%     if tline == -1
%         break;
%     end
%     if strfind(tline(1:2), 'H ') == 1
%         num_accession = tline(3:length(tline));
%         state_i = 'F';
%     elseif strfind(tline(1:2), 'D ') == 1        
%         AAindex1.(genvarname(num_accession))(1, :) = {tline(1:length(tline))};
%     elseif strfind(tline(1:2), 'I ') == 1
%         state_i = 'T';
%         i = 1;
%     end
%     if state_i == 'T' & strfind(tline(1:2), '  ') == 1
%         i = i + 1;  % 2 3
%         AAindex1.(genvarname(num_accession))(i, :) = {tline(1:length(tline))};
%     end
% end
% fclose(fid);
% 
% % obtain the hydrophobicity profile in terms of the "hydro"
% names_aaindex1 = fieldnames(AAindex1);
% 
% for i = 1 : length(hydro)
%     value = [];
%     for j = 1 : length(names_aaindex1)
%         if strcmp(names_aaindex1{j}, hydro{i}) == 1
%             for n = 1 : 2
%                 value = [value, AAindex1.(genvarname(names_aaindex1{j})){n+1, :}];
%             end
%             value_hydro(i, :) = str2num(value);
%             name_hydro(i) = {AAindex1.(genvarname(names_aaindex1{j})){1,1}};
%             hydro{i}
%         end
%     end
% end
% [COEFF, SCORE,latent] = princomp(value_hydro');

%% %%%%%%%%%% obtain all the accession from AAindex1 %%%%%%%%%%%%
% rearrange the AAindex file to a struct
fid=fopen(AAindex1FileAddr); %'E:\Work\Program\FNDSES\FN\Results\Dataset\AAindex\aaindex1'
    tline=1;
while 1
    tline = fgetl(fid);
    if tline == -1
        break;
    end
    if strfind(tline(1:2), 'H ') == 1
        num_accession = tline(3:length(tline));
        state_i = 'F';
    elseif strfind(tline(1:2), 'D ') == 1        
        AAindex1.(genvarname(num_accession))(1, :) = {tline(1:length(tline))};
    elseif strfind(tline(1:2), 'I ') == 1
        state_i = 'T';
        i = 1;
    end
    if state_i == 'T' &strfind(tline(1:1), ' ') == 1
        i = i + 1;  % 2 3
        AAindex1.(genvarname(num_accession))(i, :) = {tline(1:length(tline))};
    end
end
fclose(fid);

names_aaindex1 = fieldnames(AAindex1);
for i = 1 : length(names_aaindex1)
    value = [];
    for n = 1 : 2
        value = [value, AAindex1.(genvarname(names_aaindex1{i})){n+1, :}];
    end
    value = regexprep(value, 'NA', ' 0');
    valueAAindex(i, :) = str2num(value);
end
% % norm_hydro = normr(value_hydro);
% norm_hydro = value_hydro;
% [COEFF, SCORE,latent] = princomp(norm_hydro');


% obtain all the properties of amino acids
% names_aaindex1 = fieldnames(AAindex1);
% for i = 1 : length(names_aaindex1)
%     value = [];
%     for n = 1 : 2
%         value = [value, AAindex1.(genvarname(names_aaindex1{j})){n+1, :}];
%     end
%     value_hydro(i, :) = str2num(value);
% end
% [COEFF, SCORE,latent] = princomp(value_hydro');
% Lys	Arg	His	Glu	Asp	Ser	Thr	Asn	Gln	Cys	Gly	Pro	Phe	Met	Ile	Leu	Val	Trp	Ala	Tyr
%  1   2   3   4   5   6   7   8   9   10  11  12  13  14  15  16  17  18  19  20
% Ala	Arg	Asn	Asp	Cys	Gln	Glu	Gly	His	Ile	Leu	Lys	Met	Phe	Pro	Ser	Thr	Trp	Tyr	Val
% 19   2   8   5   10  9   4   11  3   15  16  1   14  13  12  6   7   18  20  17


%% %%%%%%%%%% obtain all the accession from AAindex2 %%%%%%%%%%%%
% rearrange the AAindex file to a struct
% fid=fopen('D:\Work\Dataset\AAindex\aaindex2.txt');
% tline = 1; num = 0;
% while 1
%     tline = fgetl(fid);
%     if tline == -1
%         break;
%     end
%     if strfind(tline(1:1), 'H') == 1
%         num = num + 1;
%         AAindex2(num, 1) = {tline(3:length(tline))};
%         state_i = 'F';
%         matrix = [];
%         i = 0;
%     elseif strfind(tline(1:1), 'D') == 1        
%         AAindex2(num, 2) = {tline(3:length(tline))};
%     elseif strfind(tline(1:1), 'M') == 1
%         state_i = 'T';
%     end
%     if state_i == 'T' & strfind(tline(1:2), '  ') == 1
%         i = i + 1;
%         str = tline(1:length(tline));
%         matrix(i,1:length(str2num(str))) = str2num(str);
%         AAindex2(num, 3) = {matrix};
%     end
% end
% fclose(fid);

%% %%%%%%%%%% obtain all the accession from AAindex3 %%%%%%%%%%%%
% rearrange the AAindex file to a struct
% fid=fopen('D:\Work\Dataset\AAindex\aaindex3');
% tline = 1; num = 0;
% while 1
%     tline = fgetl(fid);
%     if tline == -1
%         break;
%     end
%     if strfind(tline(1:1), 'H') == 1
%         num = num + 1;
%         AAindex3(num, 1) = {tline(3:length(tline))};
%         state_i = 'F';
%         matrix = [];
%         i = 0;
%     elseif strfind(tline(1:1), 'D') == 1        
%         AAindex3(num, 2) = {tline(3:length(tline))};
%     elseif strfind(tline(1:1), 'M') == 1
%         state_i = 'T';
%     end
%     if state_i == 'T' & strfind(tline(1:2), '  ') == 1
%         i = i + 1;
%         str = tline(1:length(tline));
%         matrix(i,1:length(str2num(str))) = str2num(str);
%         AAindex3(num, 3) = {matrix};
%     end
% end
% fclose(fid);
