# Supplementary material for: Hot spot prediction in protein-protein interactions by an ensemble system
Source: BMC Syst Biol. 2018 Dec 31;12(Suppl 9):132. doi: 10.1186/s12918-018-0665-8 (PMC6311905; doi:10.1186/s12918-018-0665-8)
Supplement: Supplementary file 2 — All relevant MATLAB code. A simple Matlab implement of our predictor. (ZIP 19,742 kb) [file 12918_2018_665_MOESM2_ESM.zip › Additional file 2/AAindex/getIrrelevanceAAindex10.m]

function AAindex1NonSimilar = getIrrelevanceAAindex10(AAindex1FileAddr, cutoff)

%% Function to get residue-residue profile that integrates sequence profile
%% with one AAindex1 by the use of window technique
% 	  
% 	  @param AAindex1FileAddr
% 	             Address of the AAindex1 file
% 	  @return AAindex1 Whose row denotes index array for 20 types of amino
% 	          acids.
% 	  @method Retrieve AAindex1 information from file and save it into a matrix
% 	          each row of which is for 20 types of amino acids. In addition,
% 	          remove the similar rows from the matrix and the rows retained
% 	          finally are for our requirement.
% 	  @throws
% 	 
% Copyright Chen Peng @ AHU, China
% $Revision: 1.1 $   $Date: 2015/03/13 09:33:00 $

%%
% run AAindex2Infor.m and obtaine AAindex1 information
AAindex1 = AAindex2Infor(AAindex1FileAddr);
numAAindex1 = size(AAindex1,1);
corr = corrcoef(AAindex1'); % get the CC
for i = 1 : numAAindex1
    pos2sum(i) = length(find(abs(corr(i,:)) >= cutoff));
end
[sortPos2sum, I]= sort(pos2sum);

initialStatus = zeros(numAAindex1,1);
numRetain = 0;
for i = 1 : numAAindex1-1
    if initialStatus(I(i),1) == 0 && ~isnan(I(i))
        for j = i+1 : numAAindex1
            if initialStatus(I(j),1) == 0 && ~isnan(I(j))
                if abs(corr(I(i),I(j))) >= cutoff
                    initialStatus(I(j),1) = 1;
                end
            end
        end
        numRetain = numRetain + 1;
        pos4NonSimilar(numRetain) = I(i);
    end
end
AAindex1NonSimilar = AAindex1(pos4NonSimilar,:);
