# Supplementary material for: Hot spot prediction in protein-protein interactions by an ensemble system
Source: BMC Syst Biol. 2018 Dec 31;12(Suppl 9):132. doi: 10.1186/s12918-018-0665-8 (PMC6311905; doi:10.1186/s12918-018-0665-8)
Supplement: Supplementary file 2 — All relevant MATLAB code. A simple Matlab implement of our predictor. (ZIP 19,742 kb) [file 12918_2018_665_MOESM2_ESM.zip › Additional file 2/codenum.m]

%% Encode the sequences 
function [Q]=codenum(AAstr,AA,num,Win)
% @ Win is the length of sliding window
% @ AA is the subset of AAindex1 which removed high correlation coefficient
% @ num is the i-th feature of the subset of AAindex1 database
% @ AAstr is the sequences of protein  
B='ARNDCQEGHILKMFPSTWYV';
%% Normalize the AA matrix (Z-score)
for n=1:size(AA,1)
       mn=sum(AA(n,:))/20;
       sd=std(AA(n,:));
    for m=1:20
     r(n,m)=(AA(n,m)-mn)/sd;
    end
 end
% I is the output which stores the each amino acid of sequences responding
% to the value in AAindex1 database.
I = ones(size(AA,1),length(AAstr));
for i = 1:length(AAstr)
   for k=1:20
       if strcmp(AAstr(1,i),B(1,k))
           I(:,i) = r(:,k);                 
       end
    end
end

a=length(AAstr);
H=I;
for j=1:a+(Win-1)
    if j>a+(Win-1)/2||j<(Win-1)/2+1
        H(:,j)=ones(size(AA,1),1);
    else
        H(:,j)=I(:,j-(Win-1)/2);
   end
end
for i=1:a
    for j=1:Win-1
        s=0;  
        n=0;
% k equals to the length of sliding window minus one
        for k=j:Win-1
            s=s+(H(num,i+k)*H(num,i+k-j)); % Selected the num-th feature in AAindex1 database
            n=n+1;
        end
        mean = s/n;
        J(1,j)=mean;   
    end
    Q(i,:)=J(1,:);
end
end
