# Supplementary material for: Hot spot prediction in protein-protein interactions by an ensemble system
Source: BMC Syst Biol. 2018 Dec 31;12(Suppl 9):132. doi: 10.1186/s12918-018-0665-8 (PMC6311905; doi:10.1186/s12918-018-0665-8)
Supplement: Supplementary file 2 — All relevant MATLAB code. A simple Matlab implement of our predictor. (ZIP 19,742 kb) [file 12918_2018_665_MOESM2_ESM.zip › Additional file 2/dataset/dbMPIKT/Encoder/3W2DA/seq.txt]

>3W2DA
ESQPDPKPDELHKSSKFTGLMENMKVLYDDNHVSAINVKSIDQFLYFDLIYSIKDTKLGNYDNVRVEFKNKDLADKYKDKYVDVFGANYYYQCYFSKKTNDINSHQTDKRKTCMYGGVTEHNGNQLDKYRSITVRVFEDGKNLLSFDVQTNKKKVTAQELDYLTRHYLVKNKKLYEFNNSPYETGYIKFIENENSFWYDMMPAPGDKFDQSKYLMMYNDNKMVDSKDVKIEVYLTTKKK
